# Supplementary material for: Comparative Proteomics Analysis of Pig Muscle Exudate through Label-Free Liquid Chromatography-Mass Spectrometry
Source: Animals (Basel). 2023 Apr 25;13(9):1460. doi: 10.3390/ani13091460 (PMC10177093; doi:10.3390/ani13091460)
Supplement: Supplementary file 1 [file animals-13-01460-s001.zip]

Archive with 3 entries (3 files):
- animals-2331297 S2_Raw_Images_revised.pdf
- Figure S1.pdf
- Supplementary Table S1.xlsx
